# Supplementary material for: Conjugated Polymer Nanoparticles and Thin Films of Defect-Free Cyclic P3HT: Effects of Polymer Topology on the Nanostructure
Source: Molecules. 2025 Jun 6;30(12):2490. doi: 10.3390/molecules30122490 (PMC12196461; doi:10.3390/molecules30122490)
Supplement: Supplementary file 1 [file molecules-30-02490-s001.zip]

Archive with 1 entries (1 files):
- molecules-3634183-supplementary.pdf
